# Supplementary material for: CeO2-Promoted PtSn/SiO2 as a High-Performance Catalyst for the Oxidative Dehydrogenation of Propane with Carbon Dioxide
Source: Nanomaterials (Basel). 2022 Jan 27;12(3):417. doi: 10.3390/nano12030417 (PMC8838316; doi:10.3390/nano12030417)
Supplement: Supplementary file 1 [file nanomaterials-12-00417-s001.zip]

Archive with 1 entries (1 files):
- nanomaterials-1549014-supplementary.pdf
